# Supplementary material for: Integrated Analysis of MicroRNA and mRNA Expression Profiles in the Fat Bodies of MbMNPV-Infected Helicoverpa armigera
Source: Viruses. 2022 Dec 21;15(1):19. doi: 10.3390/v15010019 (PMC9861407; doi:10.3390/v15010019)
Supplement: Supplementary file 1 [file viruses-15-00019-s001.zip]

Archive with 1 entries (1 files):
- viruses-2095745-supplementary.pdf
